# Supplementary material for: Clinical and inflammatory characteristics of Asthma-COPD overlap in workers with occupational asthma
Source: PLoS One. 2018 Mar 2;13(3):e0193144. doi: 10.1371/journal.pone.0193144 (PMC5834173; doi:10.1371/journal.pone.0193144)
Supplement: S1 File — (XLSX) [file pone.0193144.s001.xlsx]

## Sheet: Sheet1
Sex_h_f	BMI	smoking_N_C_Ex	Tabac_pa	ICS_o_n	ICS_dose	FEV1_Prd	FVC_Prd	FEV1_ba_Co	FVC_ba_Co	FEV_PRBT	FVC_PBT	FVC_PRBT	FVC_PBT	PC20_Co	I_TCC_T1	I_Eos_T1	I_Neu_T1	F_Neu_Co	F_Eos_Co	Age_TPS	Expo_y	Sympt_y	SIC_y_n	Atopy_Y_n	Year_SIC	Symtoms_age	Age_Consult	Duration_Expo_beforeSx	Duration_Sx_before_Consult	Duration_Exposure_before_Cons	I_TCC_SIC_Post	I_Neu_SIC_Post	I_Eos_SIC_Post	PC20_SIC_Post	Type_Reaction	Rhinitis	MW	FEV1	OACOS
Man	24.31	Never	0	No	0	3.62	4.47	2.56	4.56		0.8		1	5.5	0			0.68	0.03	40.9889	12.1222	0.2917	Si	No	2013	40	40	11	0	12	4.8	3.5	0.7	2.75	inemdiato	No	1	70.7182	OA
Woman		Ex	4	No	0	2.95	3.34	3.49	3.75		0.8		1	150	0					26.2028	4.4556	3.5389	Si	Si	2001	22	26	0	3	4	0			92	inemdiato	No	1	118.305	OA
Woman	26.4	Ex	24	No	0	2.92	3.48	3.04	3.79		0.8		1	64	3.44	0	89	0.59	0	38.5972	5.4194	4.2528	Si	Si	2009	34	38	1	3	5	10	85.5	8	1.6	dual	Si	1	104.11	OA
Man	24.45	Never	0	Si	800	2.79	3.51	2.45	3.95		0.8		1	1	0.57	14.5	34.8			37.1167	11.925	5.5278	Si	Si	2005	31	36	6	5	11	14	21	23	4.8	inemdiato	No	0	87.8136	OA
Woman	41.91	Never	0	No	0	2.52	3.07	2.69	3.55		0.8		1	64	1.5	3	45	0.68	0.03	55.175	8.8222	0.8222	Si		2005	54	55	8	0	8	2.1	18.3	57	58	delayed	No	0	106.746	OA
Man	22.86	Current	4	Si	1000	3.79	4.44	3.09	4		0.8		1	0.82	2.59	10.5	67	0.57	0.09	45.4056	17.6222	0.1222	Si	No	2001	45	45	17	0	17	0.88	59.8	9	0.82	negativo	No	0	81.5303	OA
Man	29.54	Ex	4	Si	500	4.82	5.86	4.88	5.45		0.8		1	150	1.79	0.5	77	0.65	0.13	26.825	9.0528	5.0528	Si	Si	2009	21	25	4	4	8	3.8	12.8	12	150	inemdiato	No	1	101.245	OA
Woman		Ex	3	Si	500	3.16	3.65	2.89	3.56		0.8		1	0.09				0.56	0.06	23.9111	1.85	0.9333	Si	Si	2000	22	23	0	0	1				0.08	inemdiato	Si	1	91.4557	OA
Woman		Never	0	No	0	2.77	3.44	2.52	3.59		0.8		1	5.6						49.9417	2.6056	2.1056	No	Si	2005	47	49	0	2	2					unknown	Si	1	90.9747	OA
Man		Ex	20	Si	800	2.97	3.65	2.83	3.42		0.8		1	2.4				0.57	0.04	49.2639	11.1	2.5167	Si	Si	2000	46	49	8	2	10				3.4	inemdiato	No	1	95.2862	OA
Woman	34.0176	Never	0	No	0	2.48	3.19	2.51	3.11	2.12	2.44	2.74	2.98	150	0			0.63	0.04	59	19.67	0.51	Si	Si	2016	58	59	19.17	0.51	19.67	0			7.04				101.21	OA
Man	25.7122	Never	0	No	0	4.56	5.76	3.77	5.02	3.34	3.59	4.87	4.86		8.6	2.3	74	0.64	0.04	41	10.35	0.69	Si	Si	2015	40	41	9.67	0.69	10.35	5	66	6.3			No		82.6754	OA
Man	27.7177	Ex	1.5	Si	800	3.76	4.78	3.31	4.25		0.8		1	32	2.4	4	56.5	0.73	0.07	46	23.25	21.25	Si	Si	2015	25	46	2	21.25	23.25	46.6	79.5	6.8	11.89		No		88.0319	OA
Woman	22.86	Ex	13	Si	1000	3.1	3.76	2.89	3.83		0.8		1	3	0.98	0.5	57.5			37.0667	5.2361	4.9028	Si	No	2001	32	37	0	4	5	6.3	55.5	11	3.6	delayed	No	0	93.2258	OA
Man	25.54	Current	5.5	No	0	4.1	4.76	4.09	5.36		0.8		1	3.2	1.29	9.3	23	0.6	0.07	39.8611	18.1833	4.1833	Si	Si	2002	35	39	14	4	18	5.19	18.7	33	2.75	inemdiato	No	1	99.7561	OA
Woman		Never	0	No	0	3.22	3.82	3.31	3.89		0.8		1	0.5	0			0.5	0.02	28.6417	6.7222	6.2222	Si	Si	2006	22	28	0	6	6	0			0.19	inemdiato	Si	1	102.795	OA
Man	22.46	Never	0	No	0	3.92	4.6	3.28	3.66		0.8		1	46.39	0					39.7028	2.8167	5.0667	Si	Si	2011	34	39	-2	5	2				2.28	inemdiato	Si	1	83.6735	OA
Man		Never	0	No	0	3.91	4.59	3.53	3.94		0.8		1	52	0			0.58	0.05	35.0194	14.0222	7.0222	Si	Si	2007	27	35	7	7	14	1.98	32.5	38	40	inemdiato	No	1	90.2813	OA
Man	28.65	Ex	9	Si	2200	3.65	4.48	3.42			0.8		1							27.2111	10.95	9.95	Si	Si	2010	17	27	1	9	10					unknown	No	0	93.6986	OA
Woman	20.28	Never	0	Si	250	2.65	3.07	2.58	3.2		0.8		1	2.9	2.42	0	6.5			41.4861	16.7167	10.7167	Si	Si	2006	30	40	6	10	16	1.84	49	22	0.43	inemdiato	Si	1	97.3585	OA
Man	32.05	Never	0	No	0	4.8	5.48	4.02	4.81		0.8		1	150	1.2	0	10	0.6	0.03	25.8528	5.2028	1.3694	Si	Si	2010	24	25	3	0	4	1.19	28.3	15	16	negativo	No	0	83.75	OA
Man	26.99	Ex	11.25	Si	800	4.09	4.81	4.44	5.71		0.8		1	24.6	0.61	0.7	44.3	0.43	0.03	23.9667	2.6778	2.0111	Si	No	2011	21	23	0	1	2	0.13			4.9	inemdiato	Si	0	108.557	OA
Woman	31.64	Never	0	Si	500	2.4	2.82	2.32	2.95		0.8		1	2.8	1.8	0	31.8	0.61	0.05	52.6028	36.3083	8.3083	Si	Si	2010	44	52	28	8	36	42.1	59.5	0	1.1	inemdiato	No	1	96.6667	OA
Man	30.22	Current	3	No	0	4.22	4.86	4.46	5.58		0.8		1	80	1.2	25	24.8			45.7778	17.7667	2.35	Si	Si	2002	43	45	15	2	17	10.1	59.8	27.5	52	inemdiato	No	1	105.687	OA
Man	29.74	Current	4	No	0	3.43	4.14	3.68	4.04		0.8		1	126	1.26	0	10			32.9528	12.9167	4.9167	Si	Si	2008	28	32	8	4	12	7.28	79	0.5	15	negativo	No	0	107.289	OA
Woman	24.31	Never	0	No	0	3.21	3.79	2.95	3.68		0.8		1	6	0.4	0	2.5	0.4	0.05	27.1611	9.3583	6.025	Si	Si	2003	21	27	3	6	9	19.2	35.5	50	8	inemdiato	No	1	91.9003	OA
Man	32.3	Current	8	No	0	3.07	3.74	4.09	4.85		0.8		1	150	4.52	2.5	43	0.63	0.04	50.0889	3.3806	3.3806	Si	Si	2004	46	50	0	3	3	1.2	52.5	25.5		delayed	No	0	133.225	OA
Man	30.48	Current	2	Si	1000	2.37	3.02	2.12	3.36	2	1.8	3.26	3.1	2.4	3.69	1.2	32.8			65.0889	39.0111	11.0111	Si	Si	2006	54	65	28	10	38	16.31	80	0	1.1	negativo	No	1	89.4515	OA
Woman	21.64	Ex	20	Si	800	2.51	2.82	2.69	3.34		0.8		1	20	0.65	1.5	32	0.63	0.01	41.0222	3.475	2.475	Si	Si	2005	38	40	1	2	3	2.05	31.3	31.8	1	inemdiato	Si	1	107.171	OA
Man	35.64	Never	0	Si	250	4.04	4.74	2.92	4.5	3.88	4.28	5.22	5.49							26.4333	4.1806	2.1806	Si	Si	2006	24	26	2	2	4					unknown	Si	1	72.2772	OA
Woman	29.17	Current	11	Si	500	2.58	2.98	2.45	3.24		0.8		1	0.44	0.78	0	12	0.71	0.01	43.875	1.7528	0.5861	Si		2007	43	43	1	0	1	0.72	12.5	10.5	0.25	negativo	No	1	94.9612	OA
Man	28.8827	Never	0	No	0	4.84	6.04	4.04	4.8	3.94	4.11	4.96	4.98	20.16	12.8	5.8	75.3	0.63	0.05	34	7.99	0.83	No	Si	2014	34	34	7.17	0.83	7.99	3.28	43.8	1	97		No		83.4711	OA
Man	25.36	Ex	8	Si	800	4.6	5.26	3.71	4.79		0.8		1	0.33	2.7	9	78			34.4917	2.0083	0.1694	Si	Si	2009	34	33	1	0	1	2.82	26.2	32.5		dual	No	0	80.6522	OA
Man		Never	0	Si	1000	4.53	5.22	4	5.25		0.8		1	1.7	0			0.58	0.04	25.9	8.7694	3.7694	Si	Si	2004	22	25	5	3	8	0.31			0.44	inemdiato	Si	1	88.3002	OA
Man		Current	12	Si	500	4.7	5.38	5.18	6.21		0.8		1	3.25						26.4667	2.7806	0.5306	No	Si	2001	25	26	2	0	2					unknown	No	0	110.213	OA
Man	27.72	Current	7	Si	400	3.76	4.44	4.01	5.14		0.8		1	150	0.5	2.5	26	0.68	0.03	39.8944	12.3972	1.3972	No	Si	2011	38	39	11	1	12	1.56	24	54	150	negativo	Si	1	106.649	OA
Man		Never	0	Si	500	3.73	4.38	3.83	5.32		0.8		1	3.8	0			0.66	0.01	48.5167	18.8083	16.8083	Si	Si	2001	31	48	2	16	18	1.5	56.3	20.3	0.34	inemdiato	No	0	102.681	OA
Man	30.45	Never	0	Si	1000	3.48	4.16	3.68	4.53		0.8		1	1	0.7	1	50	0.7	0.02	44.75	26.4417	12.4417	Si	Si	2002	32	44	14	12	26	18.9	63.3	10.3	1	inemdiato	No	1	105.747	OA
Man	35.67	Never	0	No	0	4.3	5	3.57	5.13		0.8		1	0.9	5.9	3	56	0.45	0.07	26.7972	27.5639	1.0639	Si	Si	2008	25	26	26	1	27	4.98	70	8.75	0.9	inemdiato	Si	1	83.0233	OA
Man	28.7037	Never	0	No	0	4.43	5.52	4.78	6.33	4.89	5.04	6.7	6.49	6.77	2.6	6	51.5	0.53	0.12	36	15.96	0.29	Si	Si	2015	36	36	15.67	0.29	15.96	6.5	47.2	13	11		Si		107.901	OA
Woman	25.78	Current	5	Si	500	2.7	3.2	2.42	2.78		0.8		1	0.41	1.67	3	17	0.57	0.04	47.6361	3.25	3.1667	Si	Si	2005	44	47	0	2	3	3.31	17	10	0.13	inemdiato	No	0	89.6296	OA
Woman		Ex	2.5	No	0	3.4	3.98	2.78	2.85		0.8		1	1.5				0.67	0.02	19.1889	2.3306	0.375	Si	Si	2000	18	19	1	0	2				2	inemdiato	No	0	81.7647	OA
Man	37.96	Never	0	No	0	3.81	4.5	3.37	3.72		0.8		1	55	0			0.64	0.01	36.0333	10.0389	5.0389	Si	Si	2007	30	36	5	5	10	1.66	16.5	10.3	43	inemdiato	No	1	88.4514	OA
Woman	19.83	Never	0	No	0	3.02	3.59	3.34	3.57		0.8		1	32	2.04	0	18.8			33.2639	10.6806	0.3472	Si	Si	2007	32	33	10	0	10	0			12.5	inemdiato	Si	1	110.596	OA
Man	35.58	Never	0	No	0	4.76	5.45	3.91	5.81	4.24	4.76	6.1	6.29	7.2	12.7	0	86.5	0.61	0.03	26.9361	6.7333	2.7333	Si	Si	2009	24	26	4	2	6	4.2	20.3	6.2	11	inemdiato	No	0	82.1429	OA
Man	19.66	Ex	2	No	0	4.66	5.35	3.75	4.31		0.8		1	32	0.8	1	54	0.78	0.02	25.6417	1.0944	0.5944	Si	Si	2007	25	25	0	0	1	22.07	32.25	27.75		negativo	No	0	80.4721	OA
Woman	18.78	Current	3.5	No	0	3.35	3.96	3.24	3.56		0.8		1	150	4.17	2.7	27.5			23.7194	4.1028	1.1028	Si	Si	2001	22	23	3	1	4	1.78	23.5	4.7	4.6	negativo	Si	0	96.7164	OA
Man	22.8624	Never	0	No	0	2.85	3.57	2.55	3.58	2.79	2.91	3.69	3.51	2.35	1	1.3	26.8	0.66	0.07	47	27	1.5	Si	Si	2016	46	47	25.5	1.5	27	11	63.3	0	0.74		No		89.4737	OA
Man	30.41	Current	20	No	0	3.89	4.57	4.36	5.23		0.8		1	150	0.77	0.5	45			38.1694	2.1556	0.9056	Si	Si	2004	37	38	1	0	2	1.08	70.2	14.8	10	inemdiato	No	0	112.082	OA
Woman	37.4637	Current	0.5	Si	1000	3.06	3.53	2.95	3.85	2.95	2.96	3.85	3.81							41	15.05	8.22	No	Si	2015	33	41	6.83	8.22	15.05						No		96.4052	OA
Man	25.76	Ex	5	Si	500	3.81	4.47	2.62	3.76		0.8		1	0.78	3.9	0.3	59.8	0.62	0.02	43.3806	26.1056	1.1056	Si	Si	2005	42	43	25	1	26	4.45	50	6	0.5	inemdiato	Si	1	68.7664	OA
Woman	27.51	Current	18	Si	400	2.92	3.5	3.15	3.97		0.8		1	8	1.82	1	9.5	0.43	0.1	42.1639	1.225	1.1417	Si	Si	2008	41	42	0	1	1	6.5	46	4		delayed	No	0	107.877	OA
Man	27.24	Current	2.5	Si	250	2.62	3.37	2.42	3.38		0.8		1	1	0.3			0.73	0	62.3722	29.6694	28.2528	Si	Si	2003	34	62	1	28	29	11.8	73.8	4	0.2	inemdiato	No	0	92.3664	OA
Woman	49.53	Never	0	Si	1000	1.95	2.32	1.52	1.88		0.8		1	1	2.09	3	64	0.55	0.05	60.2306	27.2167	7.2167	Si	Si	2007	53	59	20	6	26	2.55	65	10	2	negativo	No	0	77.9487	OA
Man	25.7117	Ex	30	Si	800	3.12	4.07	2.16	3.44	2.24	2.62	3.26	3.71	0.78	1	6.8	43.8	0.66	0.04	57	20.37	0.37	Si	No	2015	56	57	20	0.37	20.37	1.83	55.2	24.3	4		No		69.2308	OA
Man		Ex	5	Si	500	3.83	4.53	3	4.44		0.8		1	0.5				0.63	0.03	34.1278	7.3833	7.3833	Si	Si	2000	26	34	0	7	7				0.22	inemdiato	No	1	78.329	OA
Man	28.73	Ex	12	Si	250	4.25	4.34	4.29	5.4		0.8		1	102	4.91	0	60	0.76	0.02	30.3444	11.1417	5.1417	Si	Si	2005	25	30	6	4	10	21.7	84.5	2	32	inemdiato	No	1	100.941	OA
Man	24.677	Never	0	Si	800	3.15	4.03	2.44	3.81	1.7	2.07	2.58	3.39		1.9	4	69.7	0.67	0.01	58	9.11	7.11	Si	Si	2014	51	58	2	7.11	9.11	1.26	54.7	14			No		77.4603	OA
Man	28.26	Current	19	Si	400	2.71	3.37	2.71	3.45		0.8		1	150	13.6	1	82.8			58.9917	4.0083	1.6583	Si	No	2002	57	58	2	1	3	2.7	18	58	1	negativo	No	0	100	OA
Man	23.85	Current	1.8	Si	800	4.89	5.57	2.58	4.99	2.74	2.98	4.99	5.24	1.4	1.4	0.8	53.5	0.63	0.02	24.2833	6.8083	2.8083	Si	Si	2003	21	24	4	2	6	3.53	83.5	0	2.7	atypical	No	0	52.7607	OA
Man	21.1463	Never	0	No	0	3.6	4.54	2.93	3.25		0.8		1	150	0.71	1	50	0.42	0	44	6.34	2.34	Si	Si	2015	42	44	4	2.34	6.34	5.9	79.3	6.5	11.79		Si		81.3889	OA
Woman	19.1406	Never	0	Si	500	3.03	3.63	2.53	3.58	2.64	2.75	3.66	3.71	4.908	0.97	0.5	49.3	0.54	0.03	34	11.52	2.6	Si	Si	2015	31	34	8.92	2.6	11.52	8.8	71	4.5	4.296		No		83.4984	OA
Woman	21.64	Ex	10	No	0	2.72	3.1	3.05	3.67		0.8		1	18	1.16	3.8	68.6	0.56	0.03	35.9944	6.2472	3.2472	Si	Si	2001	32	35	3	3	6	0.84	43	35.7	0.6	atypical	No	1	112.132	OA
Man	31.12	Never	0	Si	1000	4.15	5.05	3.99	5.4		0.8		1	9.69	2.9	0.8	24.7	0.61	0.02	29.4972	6.775	5.275	Si	Si	2012	24	29	1	5	6	2.78	63.8	1	4.51	delayed	No	0	96.1446	OA
Man		Current	11	No	0	3.77	4.42	3.83	4.89		0.8		1	5.4				0.65	0.1	49.6833	29.8333	1	Si	No	2001	48	49	28	0	29				2	inemdiato	No	0	101.592	OA
Man		Never	0	No	0	4.18	4.82	3.88	4.81		0.8		1	3.7				0.49	0.09	37.7222	14.125	8.125	Si	Si	2000	29	37	6	8	14				4	inemdiato	No	1	92.823	OA
Man	24.88	Ex	2	Si	800	5.31	2.99	4.4	5.82		0.8		1	2.2	0.73	0	0.67			21.0944	1.5056	1.0056	Si	Si	2010	20	20	0	0	1	2.4	24	3.5	5	negativo	Si	1	82.8625	OA
Woman	41.02	Never	0	No	0	2.56	3.51	2.56	3.17		0.8		1	0.53	1.99	0.5	45.5	0.73	0	36.0639	1.0028	0.8361	Si	Si	2009	35	36	0	0	0	9.47	70	6	0.72	dual	No	0	100	OA
Man	26.87	Current	7	Si	250	4.81	5.48	5.14	6.7		0.8		1	12.4	3.88	0	31.2	0.76	0.01	29.8444	10.3111	4.2306	Si	Si	2011	25	29	6	4	10	21.9	37.2	4.8	7	inemdiato	Si	1	106.861	OA
Woman		Never	0	No	0	2.83	3.59	3.04	4.23		0.8		1	8	9.6	1.3	71	0.63	0.01	55.9611	19.5111	0.8444	No	No	2002	55	55	18	0	19					unknown	No	1	107.42	OA
Man	20.9	Ex	3.25	No	0	4.43	5.13	4.84	5.25		0.8		1	4	7.3	2.5	72.3	0.71	0.05	24.4361	4.7361	0.8194	Si	Si	2003	23	24	3	0	4	7.6	73	16.9	1.3	inemdiato	No	1	109.255	OA
Woman		Current	19	Si	500	2.7	3.14	2.34	3.14		0.8		1	2.9	0					40.5917	3.4417	1.9417	Si	Si	2003	38	40	1	1	3	0			1.15	inemdiato	No	0	86.6667	OA
Man	28.37	Never	0	Si	500	3.14	3.78	3.38	4.62		0.8		1	54	2.58	0.3	27.3			57.4833	17.625	2.375	Si	Si	2005	55	57	15	2	17	1.83	53.5	0	150	negativo	No	0	107.643	OA
Man	21.05	Ex	34	Si	800	2.99	3.65	2.58	3.53		0.8		1	1.3	2.5	2	47	0.66	0.01	53.6417	37.15	3.15	Si	Si	2010	50	53	34	2	36	1.7	81	0	1.3	dual	No	0	86.2876	OA
Man	24.22	Current	1.5	Si	200	3.39	4.35	3.9	4.71		0.8		1	150	4.2	2.3	37	0.61	0.04	53.6361	11.2139	0.7972	Si	Si	2013	52	53	10	0	10	1.4	3	36	150	inemdiato	No	1	115.044	OA
Woman	28.7	Never	0	No	0	3.35	3.96	3.33	4.2		0.8		1	7	1.3	17	43			23.1333	0.9889	0.675	Si		2000	22	23	0	0	0	3.76	58	4.5	0.92	negativo	No	1	99.403	OA
Man	27.77	Never	0	Si	1000	4.64	5.3	3.58	4.93		0.8		1	2.2	11.2	1.5	69.8	0.69	0.01	35.775	17.525	3.525	Si	Si	2000	32	35	14	3	17	11.02	76.5	1	0.9	atypical	No	0	77.1552	OA
Man		Current	15	Si	1000	2.8	3.44	2.67	3.77		0.8		1	30	1.57	0.5	28			64.2333	40.0472	10.0472	Si	Si	2007	54	64	30	10	40	7.21	82	1	16	unknown	No	0	95.3571	OA
Woman	17.99	Current	0.75	No	0	3.49	4.14	4.34	4.55		0.8		1	5.2	0.6					19.8583	1.0528	0.2472	Si	Si	2003	19	19	0	0	1	0.05			2	inemdiato	No	1	124.355	OA
Woman	19.84	Never	0	Si	800	2.65	3.33	1.73	2.63	1.62	1.79	2.54	2.6	0.19	1.19	4.4	23	0.61	0.03	58.9806	12.8306	11.8306	Si	Si	2006	47	58	1	11	12	0.48	36.2	10.2		dual	No	0	65.283	OA
Man	24.8971	Never	0	No	0	4.33	5.36	5.17	5.93	5.22	5.34	6.02	6.15	150	3.9	1	52.8	0.65	0.03	35	6.16	4.16	Si	No	2016	30	35	2	4.16	6.16	7.49	54.8	18.8	6.47		No		119.4	OA
Man	24.34	Never	0	Si	500	3.7	4.38	4.04	5.51		0.8		1	3.3	0			0.68	0.08	42.4778	0.9167	0.6667	Si	Si	2010	41	42	0	0	0	44.9	95.5	0	3.8	inemdiato	Si	1	109.189	OA
Man	27.7551	Ex	3.5	Si	800	4.37	5.32	4.06	5.9	4.27	4.87	6.18	6.18	1.2	2.4	0	52.3	0.31	0.01	28	7.52	1.85	Si	Si	2014	26	28	5.67	1.85	7.52	1.3	16	4.5	1.21		Si		92.9062	OA
Man	24.06	Current	30	No	0	3.66	4.32	3.9	5.11		0.8		1	10	0.59	9.3	22.2	0.61	0.01	46.75	3.2222	0.5556	Si	Si	2001	46	46	2	0	3	0.63	11	14.3	44	delayed	No	0	106.557	OA
Man	25.26	Ex	1	No	0	4.18	4.9	3.2	5.2	3.39	3.75	5.47	5.62	1.55	1.36	1.8	24.3			21.8944	3.875	2.0417	Si	Si	2001	19	21	1	2	3	97.9	83.5	0.3	3.2	dual	No	1	76.555	OA
Woman	35.9862	Ex	3.2	Si	1000	3.57	4.15	4.07	5.04	3.86	3.51	4.83	4.8	2.635	0.47	2.2	86.3	0.61	0.05	23	1.75	0.25	Si	Si	2015	23	23	1.5	0.25	1.75	2.6	10.2	12.3	6.43		Si		114.006	OA
Man	22.05	Ex	4.5	Si	500	4.06	4.75	4.4	5.92		0.8		1	122	1.3	2.5	14.8			31.6667	7.1	1.35	Si	Si	2002	30	31	5	1	7	4.98	61.7	9.3	32	delayed	No	0	108.374	OA
Man		Current	12	Si	1000	2.67	3.28	2.35	2.86		0.8		1	8						45.8972	11.7556	0.6722	Si	Si	2000	45	45	11	0	11				1.75	inemdiato	No	1	88.015	OA
Woman	18.87	Never	0	Si	500	3.17	3.75	2.67	3.63		0.8		1	1.57						29.1444	2.1472	2.1472	No	Si	2011	26	29	0	2	2					unknown	Si	0	84.2271	OA
Woman	29.74	Never	0	Si	400	2.76	3.34	2.56	3.12		0.8		1	3.6	0			0.62	0.04	46.025	5.0306	0.4472	Si	Si	2005	45	45	4	0	4	0			4	inemdiato	Si	1	92.7536	OA
Man	22.79	Never	0	No	0	5.18	5.86	5.15	7.14		0.8		1	8	0.22	0.5	11	0.63	0.02	21.5278	1.6167	1.1167	Si	Si	2007	20	21	0	0	1	0.3	16.5	1	3.5	inemdiato	No	0	99.4209	OA
Man	31.49	Current	6	No	0	3.6	4.28	3.47	4.79		0.8		1	2	8.8	0.5	60.5			41.1389	23.325	5.325	Si	No	2005	35	41	18	5	23	5.92	25	0	2.5	inemdiato	No	0	96.3889	OA
Woman	31.64	Current	22	Si	800	2.6	3.1	2.56	3.05		0.8		1	0.66	1.33	1.3	13.5			48.1444	1.1972	0.1139	Si	Si	2002	48	48	1	0	1	1.02	6.8	0.7	0.13	atypical	No	0	98.4615	OA
Man	24.16	Never	0	No	0	3.79	4.44	4.68	5.36		0.8		1	150	0			0.72	0	47.0306	7.0806	0.7472	Si	Si	2007	46	46	6	0	6	43.72	80.5	0.5		negativo	No	1	123.483	OA
Woman	19.49	Current	2	No	0	3.34	4.03	3.7	4.07		0.8		1	3.1	0			0.51	0.06	28.1583	7.2611	1.6778	Si	Si	2011	26	28	5	1	7	24.5	83.5	4	20	inemdiato	Si	1	110.778	OA
Woman	28.4799	Current	0.5	No	0	2.99	3.58	2.91	3.8	2.88	3.03	3.94	3.88	0.48	4.6	2	24.7	0.43	0.01	35	3.98	1.23	Si	No	2016	33	35	2.75	1.23	3.98	7	54.7	13.3			No		97.3244	OA
Woman	22.58	Current	4	Si	1600	3.03	3.72	2.28	3.25		0.8		1	0.81	1.9	0.7	43.7	0.68	0.01	39.9861	4.3083	1.3917	Si	Si	2013	38	39	2	1	4	2.2	55.5	0.8	4.5	inemdiato	No	0	75.2475	OA
Man	26.85	Never	0	No	0	4.61	5.29	4.65	6.04		0.8		1	4	0.49	5	19			29.3528	0.6083	0.6083	Si	Si	2008	28	29	0	0	0	4.9	12.5	40		delayed	No	0	100.868	OA
Woman	32.83	Current	6	No	0	2.94	3.56	3.03	4.56	3.16	3.45	4.2	4.5	6.01	7	7.5	52.5	0.62	0.05	37.0667	3.9194	3.2778	Si	No	2012	33	37	0	3	3	4.75	23	31.3	3.3	negativo	Si	0	103.061	OA
Man	35.51	Ex	18	No	0	3.8	4.45	3.48	4.82		0.8		1	1	1.13	2	32	0.62	0.03	48.2722	6.3083	0.8917	Si	Si	2009	47	48	5	0	6	3.5	46.5	13.5	0.62	inemdiato	Si	1	91.5789	OA
Woman		Ex	12	Si	500	2.93	3.39	2.56	3.44		0.8		1	1.8	3.1	0	83			38.0778	18.8583	2.8583	Si	Si	2009	35	38	16	2	18	0			2	unknown	No	1	87.372	OA
Man	28.98	Never	0	No	0	4.43	5.08	5.39	6.14		0.8		1	150	6.7	1.7	39.6	0.74	0.03	40.5167	1.4778	1.1444	Si	Si	2000	39	40	0	1	1	29.42	87.5	1.8		inemdiato	No	0	121.67	OA
Man	29.34	Ex	11	Si	800	4.37	5.04	4.51	5.51		0.8		1	4	0.8	7.5	9.3	0.53	0.03	35.0222	5.8306	0.4139	Si	Si	2000	34	35	5	0	5	5.89	16.7	69.8	13.5	dual	No	0	103.204	OA
Woman	34.52	Ex	30	Si	500	2.32	2.74	1.84	2.46		0.8		1	0.5	2.51	0	25			56.0528	5.075	4.8	Si	No	2005	51	55	0	4	4	3.26	45	0.5	1	dual	No	0	79.3103	OA
Woman	20.69	Ex	20	Si	500	2.72	3.2	2.1	2.93		0.8		1	0.84	2.6	0	65.8	0.65	0.02	42.5861	25.2333	2.2333	Si	Si	2004	40	42	23	2	25	0.45	84.8	3.5	0.36	inemdiato	No	1	77.2059	OA
Man	33.22	Current	0.25	No	0	2.92	3.8	2.34	2.88		0.8		1	4	3.69	27	20.7	0.41	0.05	55.2222	0.5139	0.0694	Si	Si	2012	55	55	0	0	0	1.68	3.3	46		delayed	No	0	80.137	OA
Man		Ex	0	Si	800	3.15	3.84	1.3	2.9	1.3	1.5	2.9	3.2							45.7167	12.1	10.1	No	Si	2008	35	45	2	10	12					unknown	No	1	41.2698	OA
Man	36.52	Current	5	Si	800	4.4	5.02	2.99	5.2		0.8		1		3.62	0.5	51.5			48.6917	2.7389	2.0722	Si	Si	2005	46	47	0	0	1	7.58	61.5	0		inemdiato	No	1	67.9545	OA
Man	22.66	Never	0	Si	400	4.42	5.39	3.77	5.19		0.8		1	4.02	3.9	8	38.8	0.64	0.07	30.2417	9.5194	1.4944	Si	Si	2013			8	1	9	5.43	3.3	64	3.26	inemdiato	No	1	85.2941	OA
Woman	23.34	Ex	12.5	No	0	2.69	3.15	2.12	2.96		0.8		1	4	0.51	0.5	17	0.58	0.02	42.7444	0.3778	0.3694	Si	No	2001	42	42	0	0	0	17.28	57.8	8.8	1	delayed	No	0	78.8104	OA
Man	28.41	Never	0	No	0	3.34	3.98	3.87	4.81		0.8		1	150	1.8	3	6.2	0.52	0.05	60.0389	0.8333	0.7944	Si	Si	2003	59	59	0	0	0	5	9.5	72.3	11.5	dual	No	0	115.868	OA
Woman	34.55	Never	0	Si	800	2	2.37	1.48	1.78		0.8		1	17	3.59	0	55	0.42	0	57.3806	4.4889	1.0333	Si	Si	2009	56	56	3	0	4	11.2	76	0	0.5	negativo	No	0	74	OA
Woman	29.38	Never	0	No	0	3.02	3.59	3.27	3.7		0.8		1	150	1.12	0.5	2.5	0.57	0.06	35.3889	1.0417	0.5417	Si	Si	2010	34	35	0	0	1	0.3			48	inemdiato	Si	1	108.278	OA
Man		Current	15	Si	1000	3.47	4.27	1.26	2.93		0.8		1							51.7806	34.4278	15.4278	No	Si	2007	36	51	19	15	34					unknown	No	1	36.3112	OA
Woman	34.88	Never	0	No	0	3.27	3.94	3.2	4.01		0.8		1	46	5.02	1.5	69.3			32.8528	0.9639	0.4944	No	Si	2005	32	32	0	0	0	2.7	11.8	0		negativo	Si	1	97.8593	OA
Woman	23.2446	Never	0	Si	800	2.54	3.12	1.72	2.42	1.6	1.72	2.63	2.49	2.08	4.3	1.3	65.5	0.7	0.01	44	2.83	2	Si	No	2014	42	44	0.83	2	2.83	12.9	74.8	7	0.16		No		67.7165	OA
Man	29.63	Never	0	No	0	4.41	5.07	5.11	6.01		0.8		1	1.8	1.36	0.5	16.8	0.6	0.02	36.2028	1.7833	1.0333	Si	Si	2010	35	35	0	0	1	2.6	69	0.8	5.6	atypical	No	0	115.873	OA
Woman	29.38	Current	7	Si	800	2.39	3	2.64	3.46		0.8		1	3.36	3.8	6	73.3	0.65	0.02	50.45	3.7667	1.1833	Si	Si	2013	49	50	2	1	3	2.5	70	0.8	32	negativo	No	0	110.46	OA
Woman	39.33	Ex	6	Si	800	3.21	3.84	3.21	3.93		0.8		1	0.125	0.6	11	17.3	0.57	0.03	29.9917	7.175	6.175	Si	Si	2004	23	29	1	6	7	0.69	37	30	0.21	inemdiato	Si	1	100	OA
Woman		Never	0	No	0	3.14	3.68	2.47	3.05		0.8		1	1				0.56	0.01	27.0333	6.9972	4.4139	Si	Si	2001	22	27	2	4	6				0.33	inemdiato	Si	1	78.6624	OA
Man	21.47	Current	1	Si	800	3.9	4.57	3.76	4.66		0.8		1	14	1.04	1	68.8	0.59	0.09	39.6806	4.6639	1.6639	Si	Si	2004	38	39	3	1	4	2.88	64.2	18	6	inemdiato	Si	1	96.4103	OA
Man	21.99	Ex	11	Si	1000	2.92	3.61	2.91	3.77		0.8		1	0.4	0.766	2.5	59.5	0.61	0.02	44.8278	3.9444	3.9056	Si	Si	2008	40	44	0	3	3	2.32	13.5	2		delayed	No	0	99.6575	OA
Man		Current	15	Si	500	3.08	3.72	3.07	4.37		0.8		1	0.05				0.55	0.03	59.6278	41.4167	20.4167	Si	Si	2001	39	59	21	20	41				0.16	inemdiato	No	0	99.6753	OA
Man	27.28	Ex	12	Si	2000	3.56	4.24	2.78	3.5		0.8		1		1.33	0.7	22.8			38.2111	21.2972	5.6306	Si	Si	2005	32	37	15	5	20	1.65	28	0	0.7	inemdiato	No	0	78.0899	OA
Man	23.3011	Never	0	Si	1000	3.89	5.01	3.09	4.91	2.95	3.14	4.55	4.48	2.3	0.86	5	31	0.59	0.1	50	14.64	5.97	Si		2015	44	50	8.67	5.97	14.64	2.7	75.5	6.3	1.2		No		79.4344	OA
Woman	47.37	Never	0	Si	1000	2.6	2.88	2.82	3.5		0.8		1	0.94	4.84	0.5	82			34.7222	1.4778	1.3111	Si	Si	2006	33	34	0	1	1	12.34	78	3	0.68	inemdiato	Si	0	108.462	OA
Man	22.77	Never	0	Si	1000	3.41	4.11	2.68	3.7		0.8		1	1.1	5.3	14.8	67.8	0.58	0.04	36.9028	5.5778	3.5778	Si	Si	2003	33	36	2	3	5	29	59.5	29.5		dual	Si	1	78.5924	OA
Woman	22.58	Current	3	Si	800	2.83	3.38	2.14	3.76	2.01	2.14	3.91	4.07		0			0.6	0.04	41.1917	10.15	8.8167	Si	Si	2007	32	41	1	8	10	0				delayed	No	0	75.6184	OA
Woman	22.1367	Never	0	Si	500	3.36	3.95	3.3	4.47	3.26	3.7	4.68	4.59	0.22	1.2	2.2	2.5	0.56	0.09	27	11.53	6.87	Si	Si	2015	21	27	4.67	6.87	11.53	0.69	1.5	1.5	0.46		No		98.2143	OA
Man	26.03	Current	20	Si	500	3.28	3.94	3.68	5.13		0.8		1	3.6	1.6	0.5	21.5	0.75	0.01	52.9028	27.175	1.925	Si	Si	2004	50	52	25	1	27	7.33	57.8	19.8	0.82	inemdiato	No	1	112.195	OA
Woman	35.63	Current	3	Si	500	2.82	3.41	2.62	3.14		0.8		1	0.74	0					45.1222	8.6306	3.6306	Si	Si	2006	41	44	5	3	8				0.42	inemdiato	No	1	92.9078	OA
Woman	32.74	Current	0.1	No	0	2.93	3.47	3.15	3.88		0.8		1	36	3.1	0.5	26			36.1639	3.1833	2.4333	Si	Si	2010	33	35	0	2	2	7.3	13	8	11.5	negativo	Si	0	107.509	OA
Man	27.77	Current	35	Si	800	3.52	4.14	2.73	3.72		0.8		1	2.7	1.9	0.8	60.3			60	2.725	2.475	Si	Si	2003	57	59	0	2	2	30	66.5	3.5	0.5	delayed	No	0	77.5568	OA
Man	26.7	Ex	30	No	0	3.73	4.76	2.98	3.82		0.8		1	150	1.22	0.5	13.3	0.41	0.13	46.5528	0.4694	0.3861	Si		2013	46	45	0	0	0	7.42	76.5	4		atypical	No	0	79.8928	OA
Man	28.96	Never	0	Si	500	4.96	5.64	3.86			0.8		1	0.2	11.1	0.5	70.3	0.66	0.01	24.3583	2.9639	2.8806	Si	Si	2002	21	24	0	2	2	5.1	40	0.5	0.07	atypical	No	1	77.8226	OA
Woman	36.1604	Current	17	Si	800	2.78	3.39	3.44	4.2	3.22	3.46	3.99	4.04	0.99	6.2	0	78.2	0.66	0.03	40	12.67	1	Si	Si	2014	39	40	11.67	1	12.67	29.7	71	1	0.95		Si		123.741	OA
Man		Current	4	No	0	4.58	5.24	3.83	5.2		0.8		1	1				0.65	0.06	37.7222	20.6583	5.6583	Si	No	2000	32	37	15	5	20				0.3	atypical	No	1	83.6245	OA
Man	28.36	Current	3.5	Si	800	4.68	5.33	4.56	5.41		0.8		1	1.85	0.38	2	53	0.72	0.03	36.5833	10.9056	3.9056	Si	Si	2007	32	36	7	3	10	0.52	51	4.5	1.05	inemdiato	No	1	97.4359	OA
Woman	22.4813	Never	0	Si	800	2.9	3.66	1.63	3.63	1.63	1.81	3.6	3.62							48	26.73	2.73	No	Si	2013	45	48	24	2.73	26.73						No		56.2069	OA
Man	31.83	Never	0	Si	500	3.22	3.84	2.81	4.14		0.8		1		15.5	5	85	0.46	0.13	35.0639	1.3167	0.9	Si	Si	2002	34	35	0	0	1	2.98	53.8	30.8	0.92	inemdiato	No	1	87.2671	OA
Man	26.13	Never	0	Si	500	3.8	4.52	4.37	4.84		0.8		1	1.6	3.77	6.5	52.2			25.375	6.1139	1.4472	Si	Si	2002	23	25	4	1	6	1.96	42	31		dual	Si	1	115	OA
Man	36.51	Current	75	Si	1600	3.24	3.52	2.56	3.97		3.28		4.49		0.69	8.8	24.5			58.7917	5.2667	1.9333	Si	Si	2008	56	58	3	1	5	29.92	88	3	0.27	dual	No	1	79.0123	OA
Man	34.89	Never	0	Si	1000	4.25	4.94	3.48	4.26		0.8		1	0.8	8.99	5	28			28.125	1.5083	1.3417	Si	Si	2005	26	27	0	0	1	3.79	18.7	39.3		delayed	No	0	81.8824	OA
Man		Ex	2	No	0	3.94	4.6	3.9	5.37		0.8		1	0.3	0			0.73	0.01	43.2944	20.875	6.875	Si	Si	2006	36	43	14	6	20	3.54	90	1	0.26	inemdiato	No	1	98.9848	OA
Man	26.54	Current	8	No	0	4.53	5.2	4.19	6.59	4.18	4.28	6.06	5.89	46.8	0.94	0.5	50.8	0.72	0.03	32.625	5.5083	2.5083	Si		2011	30	32	3	2	5	28.1	77.5	2.8	5.2	atypical	No	0	92.4945	OA
Woman	29.76	Ex	10	Si	1000	3.01	3.71	2.36	3.13		0.8		1	0.34	4.78	17.9	23.6			43.5806	27.3778	1.3944	Si	Si	2001	42	43	25	1	27	11.07	25.3	29.3	0.24	dual	No	0	78.4053	OA
Man	32.77	Never	0	Si	1000	3.27	3.98	3.08	3.94		0.8		1	1.4	5.1	0.5	74			34.1361	16.3306	9.3306	Si	Si	2002	24	34	7	9	16	12.4	69	14.7	0.18	delayed	Si	0	94.1896	OA
Woman		Ex	12	Si	500	2.8	3.18	2.58	3.57		0.8		1	0.42						32.0694	0.6944	0.6556	No	Si	2000	42	43	0	0	0					unknown	Si	1	92.1429	OA
Man	24.09	Never	0	Si	500	3.43	4.14	2.79	3.47		0.8		1	1.1	0.36	1	7.5			31.3472	7.5583	3.5583	Si	Si	2008	27	31	4	3	7	1.17	16	8	1.2	inemdiato	No	1	81.3411	OA
Man		Current	3	Si	500	4.56	5.23	5.05	6.15		0.8		1	5	0			0.78	0.01	31.7861	7.4056	1.1556	Si	Si	2008	30	31	6	1	7	2.9	18	21	2	dual	No	1	110.746	OA
Man		Current	5	Si	400	3.56	4.27	3.57	4.48		0.8		1	0.5				0.62	0.03	31.1083	10.6639	1.1639	Si	Si	2001	29	30	9	1	10				0.38	inemdiato	Si	1	100.281	OA
Man	33.8	Never	0	Si	500	4.17	4.87	3.16	4.45		0.8		1	1.05	2.05	14.5	32.5	0.45	0.12	26.1917	6.3556	5.3556	Si	Si	2010	20	25	1	5	6	3.98	20.5	44		delayed	No	0	75.7794	OA
Woman	35.06	Never	0	No	0	2.65	3.22	2.52	3.04		0.8		1	1.4	5.7	0.7	21.5	0.59	0.02	39.7139	6.2444	5.7444	Si	Si	2012	33	39	0	5	6	4.3	33	3.5	0.67	negativo	Si	1	95.0943	OA
Man		Current	8.5	Si	800	3.67	4.37	3.96	4.69		0.8		1	14.5						34.5889	7.5833	2.5833	Si	Si	2000	32	34	5	2	7				16	inemdiato	No	1	107.902	OA
Man	33.75	Never	0	No	0	3.44	4.1	3.19	4.22		0.8		1	1.31	1	7	30.8			51.7667	35.125	22.125	Si	Si	2012	29	49	13	20	33	1.98	22.7	7		delayed	No	0	92.7326	OA
Man	23.99	Ex	25	Si	1000	4.66	5.35	4.93	6.1		0.8		1	1.95	2.27	0.3	92			23.1111	1.3167	1.15	Si	Si	2001	21	23	0	1	1	5.59	32.5	4.8	1.65	dual	No	1	105.794	OA
Man	33.36	Current	1	No	0	4.11	4.79	4.64	6.01		0.8		1	1.4	2.1	0.3	66.4	0.71	0.01	34.5778	13.6	4.6	Si	Si	2003	29	34	9	4	13	1.26	11	1	0.66	delayed	No	0	112.895	OA
Man	34.94	Ex	40	No	0	4.23	4.86	3.81	4.6		0.8		1	4	8.5	5	22	0.55	0.09	49.7556	7.0417	3.0417	Si	Si	2009	46	49	4	3	7	11.8	83.5	6	0.5	inemdiato	No	1	90.0709	OA
Man	21.8	Ex	20	Si	800	4.36	5.06	5.02	6.29		0.8		1	2.6	2.47	1.3	86	0.7	0.07	24.0833	3.0694	1.3194	Si	Si	2001	22	24	1	1	3	0.99	29	27	3.1	inemdiato	No	1	115.138	OA
Man	23.36	Never	0	Si	800	4.28	4.95	3.44	4.72		0.8		1	1.1	2.96	0.3	84	0.33	0.14	37.0333	12.3944	8.3944	Si	Si	2006	28	36	4	8	12	10.9	38.5	43.5	0.4	inemdiato	No	1	80.3738	OA
Woman	27.18	Ex	22.5	No	0	2.55	2.98	2.05	2.84		0.8		1	3.4	5.45	0	70.5			46.4194	0.3944	0.2278	Si	No	2001	46	46	0	0	0	54.9	91.5	0.8	1.5	atypical	No	0	80.3922	OA
Man	37.77	Never	0	Si	1000	3.86	4.51	3.77	5.26		0.8		1	13	0.56	0.2	35.5	0.52	0.03	46.4667	8.625	2.625	Si	Si	2010	43	46	6	2	8	1.2	47	0.2	9	inemdiato	Si	0	97.6684	OA
Man	27.47	Current	12	Si	1000	4.34	4.98	4.32	5.35		0.8		1	19	0.91	1	19			43.8222	19.7167	2.05	Si	Si	2001	41	43	17	2	19	14.9	56.5	6.2	0.86	delayed	Si	1	99.5392	OA
Man	25.43	Current	18	No	0	4.13	4.81	2.99	3.78		0.8		1	5.2	3.4	1	44	0.34	0.02	32.0972	4.5222	1.1722	Si	No	2006	30	31	3	1	4	22.4	78	3	0.27	negativo	No	0	72.3971	OA
Man	34.69	Never	0	No	0	5.7	6.32	5.41	6.35		0.8		1	98	3.69	3	41	0.47	0.04	33.7333	17.1333	8.1333	Si	Si	2008	25	33	9	8	17	1.47	22	5.5	1.9	inemdiato	No	0	94.9123	OA
Man		Never	0	No	0	4.44	5.13	4.13	5.52		0.8		1	16	77	0.3	90.3			28.6694	3.875	1.4583	Si	Si	2001	27	28	2	1	3	77	90.3	0.3		inemdiato	No	0	93.018	OA
Man	25.4	Ex	17	No	0	3.57	4.27	3.14	3.77		0.8		1		2.36	0.3	50			34.275	3.4528	2.7861	Si	Si	2004	31	33	0	2	3	1.7	42	0		inemdiato	No	0	87.9552	OA
Man	24.62	Never	0	Si	500	3.73	4.4	3.33	5.45	4.18	4.29	5.64	5.8	3.2	32.9	2.5	72.8			39.8389	6.0667	2.0667	Si	Si	2011	37	39	4	2	6	2.1	12.5	3	0.97	inemdiato	Si	1	89.2761	OA
Man		Never	0	No	0	4.18	4.9	3.84	5.11		0.8		1	2.1				0.5	0.08	21.7111	5.0639	1.1472	Si	Si	2000	20	21	3	1	4				0.13	dual	Si	1	91.866	OA
Man	28.74	Ex	10	Si	1000	4.04	4.72	3.62	4.24		0.8		1	3.1	1.58	10.3	48.3	0.61	0.05	35.0694	1.3528	0.4472	Si	Si	2001	34	34	0	0	1	1.58	40.3	2.3	3.7	delayed	No	1	89.604	OA
Man	33.2	Current	27	Si	500	3.89	4.54	3.67	5.37		3.71		5.14	3.7	6.15	1	50.2	0.59	0.02	47.5111	10.4917	1.7417	Si	Si	2001	45	47	8	1	10	38.4	83.3	0.8	1.59	delayed	No	1	94.3445	OA
Woman	33.79	Never	0	No	0	3.02	3.59	2.69	3.11		0.8		1	3.7	0.72	4	41	0.76	0.02	35.0444	9.0611	6.8111	Si	Si	2006	28	34	2	6	8	6.6	15	15	3.2	inemdiato	No	1	89.0728	OA
Man	35.75	Never	0	No	0	3.97	4.44	3.97	4.44		0.8		1	48	1.85	0	11.5	0.8	0	23.7889	5.2028	0.9528	Si	No	2006	22	23	4	0	5	8.14	37	22	21.5	atypical	No	0	100	OA
Man		Never	0	Si	500	4.13	5.01	3.4	4.6		0.8		1	0.85						37.8778	17.7333	8.7333	No		2005	29	37	9	8	17					unknown	No	0	82.3245	OA
Man	25.16	Never	0	Si	500	3.63	4.31	3.63	4.82		0.8		1	7.4	1.97	0.8	19			38.85	19.7917	17.7917	Si	Si	2003	21	38	2	17	19	7.35	16	17	1	delayed	No	0	100	OA
Woman		Current	5	Si	1000	2.84	3.43	2.12	2.62		0.8		1	7.2	0.13			0.7	0.01	44.8861	6.3222	0.4361	Si	Si	2009	44	44	5	0	6	0.79	57	0	1.2	negativo	Si	1	74.6479	OA
Woman	26.84	Never	0	No	0	2.53	2.84	2.89	3.35		0.8		1	4	3.27	1	34	0.72	0.02	39.8639	3.1667	3.0833	Si	Si	2005	36	39	0	3	3	0.18	29	5	1.7	inemdiato	No	1	114.229	OA
Man	30.49	Never	0	Si	1600	3.3	3.99	2.85	4.25	2.6	3.2	4	4.2	0.8	1.44	0	4			35.6472	16.3667	11.3667	Si	No	2004	24	35	5	11	16	2.79	40	0		inemdiato	No	0	86.3636	OA
Man	23.6713	Never	0	Si	800	4.38	5.42	3.36	4.65	3.11	3.38	4.6	4.89	40.18	5.2	54.3	14.5	0.74	0.04	34	15.89	6.89	Si	Si	2015	27	34	9	6.89	15.89	6.1	66.3	20.5	2.722		No		76.7123	OA
Man		Current	7.5	Si	500	3.71	4.38	3.65	5.51		0.8		1	10.5				0.56	0.068	44.4667	3.825	1.1583	Si	Si	2000	43	44	2	0	3				1.2	delayed	No	0	98.3828	OA
Man	29.05	Never	0	Si	1000	3.61	4.31	2.68	4.05		0.8		1	22	0.44	14	7	0.68	0.01	36.2222	4.3556	0.5222	Si	Si	2000	35	36	3	0	4	3.18	3.3	52.7	16	dual	No	0	74.2382	OA
Man	34.87	Current	28	Si	1000	3.62	4.26	2.64	3.96	3.88	4.04	4.99	4.95		5.51	4.5	8.5			54.1111	4.5889	4.5889	Si	Si	2006	49	54	0	4	4	2.04	9.8	11		delayed	No	1	72.9282	OA
Woman		Ex	12	No	0	2.84	3.36	2.45	3.23		0.8		1		0.29			0.62	0.03	39.1194	3.0667	0.5111	Si	No	2002	38	39	2	0	3	0			1.5	negativo	No	0	86.2676	OA
Man	31.46	Never	0	No	0	3.41	4.06	3.31	4.12		0.8		1	4.6	12.8	41	16	0.59	0.06	50.3583	5.1722	2.1722	Si	No	2011	48	50	3	2	5	1.66	8.5	17.8	2.35	delayed	No	0	97.0675	OA
Man		Current	40	No	0	3.61	4.26	3.86	5.25		0.8		1	72	0			0.63	0.01	53.0167	1.3861	0.9139	Si	Si	2006	52	52	0	0	1	0			23	atypical	No	0	106.925	OA
Man	38.16	Current	10	No	0	3.68	4.37	3.29	4.08		0.8		1	1.4	1.48	1.8	29	0.58	0.01	36.4694	16.5194	3.5194	Si	Si	2005	32	36	13	3	16	2.99	66.8	5.5	1.5	inemdiato	No	1	89.4022	OA
Man	22.05	Never	0	Si	500	4.09	4.78	3.64	4.95		0.8		1	0.23	1.88	5.5	68.3	0.46	0.15	31.5111	7.25	0.9167	Si	Si	2004	30	31	6	0	6	1.79	63.5	14		dual	No	1	88.9976	OA
Man	37.56	Current	30	No	0	3.03	3.69	2.2	2.75		0.8		1	1.15	4.92	0	84.8			56.8639	37.5806	3.5806	Si	Si	2003	53	56	34	3	37	4.92	84.8	0	0.15	inemdiato	No	1	72.6073	OA
Man	32.7	Current	9	Si	2000	3.43	4.07	1.62	2.98		0.8		1	0.82						56.7389	38.1889	12.1889	No	No	2002	44	56	26	12	38					unknown	No	0	47.2303	OA
Man	21.3	Current	30	No	0	3.42	4.07	3.14	3.74		0.8		1	150	5.3	1	77			52.1	26.5306	2.5306	Si	No	2010	49	52	24	2	26	1.13	81	1	150	negativo	No	0	91.8129	OA
Man	33.66	Never	0	No	0	3.92	4.62	3.29	4.29		0.8		1	1.6	0.7	0	4	0.5	0.03	30.3528	10.65	1.2333	Si	Si	2010	29	30	9	1	10	1.1	8	4	0.85	inemdiato	No	1	83.9286	OA
Man	26.73	Never	0	No	0	3.8	4.47	4.3	5.23		0.8		1	3.8	3.16	9.5	38.8	0.46	0.04	40.2806	11.3778	5.3778	Si	Si	2002	35	41	6	5	11	6.87	31.3	40.3	1.35	inemdiato	Si	1	113.158	OA
Man	30.56	Current	5	Si	1600	4.54	5.2	2.09	4.33	1.35	1.95	3.05	4.03		0.48	0	29.3	0.7	0.01	34.3861	15.7583	0.925	Si	Si	2000	33	34	14	0	15	28.24	84.5	0		dual	No	0	46.0352	OA
Man	21.46	Never	0	No	0	4.19	4.85	4.74	5.78		0.8		1	29	0.07	24	13	0.63	0.02	39.3194	5.3806	1.8806	Si		2003	37	39	3	1	5	0.11	8.5	71.5	14	inemdiato	No	0	113.126	OA
Man	26.53	Never	0	Si	500	3.55	4.24	3.07	3.95		0.8		1	2.1	2.99	0	64	0.59	0.05	36.2444	2.0306	1.8639	Si	No	2009	34	36	0	1	1	1.96	64	3	0.09	inemdiato	No	0	86.4789	OA
Man	29.0437	Never	0	No	0	3.77	4.58	3.3	4.09	3.43	3.54	4.12	4.2	150	2.9	0.2	56.5	0.54	0.05	36	1.64	1.14	Si	Si	2016	35	36	0.5	1.14	1.64	4.6	49.8	9	44.6		Si		87.5332	OA
Man	26.37	Current	15	Si	500	3.53	4.21	2.44	3.38		0.8		1	0.5	1.55	0.5	22.5	0.67	0.03	39.3972	14.2	4.2	Si	Si	2002	35	39	10	4	14	44.13	59.8	19.5	0.16	delayed	No	0	69.1218	OA
Man	33.33	Current	1	No	0	4.32	5.39	4.14	4.82		0.8		1	150	1.56	0.5	68.8	0.59	0.01	40.3944	4.7917	4.7917	Si	Si	2012	35	40	0	4	4	34.6	51	11.8	18.26	atypical	No	0	95.8333	OA
Woman	26.1752	Never	0	Si	500	3.45	4	3.49	4.42	3.63	3.75	4.13	4.18	6.35	5	0	4.7	0.45	0.03	24	6.59	4.09	Si	Si	2015	20	24	2.5	4.09	6.59	7.2	8.5	3.3	7.57		Si		101.159	OA
Woman	24.24	Never	0	No	0	2.9	3.27	2.93	3.81		0.8		1	6	1.3	1	35	0.76	0.02	27.3333	5.6111	5.1944	Si	Si	2003	22	27	0	5	5	10.6	80.3	2.3	32	inemdiato	No	1	101.034	OA
Woman	25.97	Current	43.75	Si	800	2.09	2.73	1.32	1.86		0.8		1		10.2	4	74.3			62.6917	16.9639	15.9639	No	Si	2012	46	62	1	15	16					unknown	No	1	63.1579	OA
Man	29.76	Ex	32	No	0	3.32	4	3.31	4.21		0.8		1	26	3.18	7.5	60			46.875	1.65	1.0667	Si	No	2007	45	46	0	1	1	4.68	35.3	18		delayed	No	0	99.6988	OA
Man	21.97	Current	1.8	No	0	3.63	4.31	4.45	5.6		0.8		1	150	1.4	7.3	76.5	0.59	0.07	39.9306	20.2167	10.2167	Si	Si	2003	29	39	10	10	20	2	36.8	51.3	150	inemdiato	Si	1	122.59	OA
Man		Never	0	Si	800	3.66	4.32	4.3	5.15		0.8		1	4	1.39			0.61	0.01	46.7	9.7556	6.7556	Si	Si	2006	39	46	3	6	9	2.27	4	0.5	4	inemdiato	No	1	117.486	OA
Woman	25.15	Current	2.5	No	0	2.76	3.24	3.51	4.02		0.8		1	36	37.97	0	12.5	0.56	0.02	41.1222	8.7056	2.7472	Si	No	2009	38	38	5	0	6	15.4	69	0	8.8	negativo	No		127.174	OA
Man	38.99	Never	0	Si	800	3.96	4.87	3.6	4.88		0.8		1	1.19	0			0.63	0.05	37.6861	16.1	7.1	Si	Si	2013	30	37	9	7	16	8.12	51.8	9	0.61	dual	No	0	90.9091	OA
Woman		Never	0	Si	1600	3.33	4.11	2.07	3.28	2.07	2.07	3.28	3.24							37.6861	1.5083	1.2583	No	No	2006	36	37	0	1	1					unknown	No	0	62.1622	OA
Woman	30.12	Current	17	No	0	2.96	3.42	3.57	4.29		0.8		1	1.05	0.25	5	32.5			30.9111	3.5417	2.5417	Si	Si	2004	28	30	1	2	3	0.19			1	inemdiato	No	1	120.608	OA
Woman		Current	2	Si	1000	2.78	3.26	2.08	2.75		0.8		1	0.46	0			0.71	0.02	39.5556	16.9444	3.9444	Si	Si	2002	35	39	13	3	16	0				delayed	No	0	74.8201	OA
Woman	30.46	Current	2	Si	400	2.39	2.88	1.76	2.12		0.8		1	10.5	2.25	0	8			57.6417	7.0556	4.0556	Si	Si	2008	53	57	3	4	7	9.5	65.5	0	3.4	negativo	No	0	73.6402	OA
Man	23.88	Never	0	No	0	3.48	4.15	4.16	5.16		0.8		1	1.4	5.61	2.5	37.8	0.65	0.02	43.8278	6.5667	6.5389	Si	Si	2005	37	43	0	6	6				1	delayed	No	0	119.54	OA
Man	28.38	Never	0	No	0	3.75	4.44	3.03	3.63		0.8		1	2.4	1.52	4.5	46.5			38.9639	2.8139	2.1472	Si	Si	2006	36	38	0	2	2	17.4	76	5	0.57	negativo	No		80.8	OA
Man	28.089	Never	0	Si	800	3.83	4.95	3.75	5.15	4.03	3.98	5.44	5.17	3.75	0.84	2.8	26.8	0.5	0.04	51	0.98	0.86	Si		2015	51	51	0.12	0.86	0.98	13.8	22.3	41.8	1.387		Si		97.9112	OA
Man		Never	0	No	0	4.1	4.76	3.95	4.75		0.8		1	150	0					42.2694	4.6306	0.7972	No	Si	2007	41	42	3	0	4	0.72	44	0		unknown	No	1	96.3415	OA
Man	34.33	Current	3	No	0	4.36	4.82	4.36	4.96		0.8		1	35	2.97	1	45	0.63	0.01	30.5278	8.7028	2.7028	Si	Si	2006	27	30	6	2	8	4.25	57.3	5.3	50	inemdiato	No	1	100	OA
Woman	23.73	Current	24	No	0	2.48	3.19	2.07	2.77		0.8		1	1.35	2.45	36.5	43.3	0.6	0.08	58.2611	23.6139	9.6139	Si	No	2013	48	58	14	9	23	8.5	62	21.3	0.16	atypical	No	0	83.4677	OA
Man	26.2	Current	7	Si	500	3.99	4.64	4.13	5.25		0.8		1	3	0.81	2	24			46.5139	21.2667	6.2667	Si	Si	2005	40	46	15	5	20	0			2.6	inemdiato	No	1	103.509	OA
Woman		Ex	3.75	No	0	3.14	3.8	3.33	4.09		0.8		1	1.15	0			0.54	0	41.2556	1.525	0.9417	Si	Si	2008	40	41	0	0	1	3.61	69	1	0.84	delayed	No	0	106.051	OA
Woman	39.21	Never	0	Si	800	3.36	4	2.85	3.74		0.8		1	6.8	2.3	0	7			24.4361	6.6861	1.3528	Si	Si	2009	23	24	5	1	6	12.94	19	2		dual	No	1	84.8214	OA
Man	28.29	Current	6	No	0	5.2	5.87	3.35	5.68	3.9	4.31	5.86	6.13	0.8	2.07	14.8	47.2	0.65	0.05	27.2	6.5806	3.8306	Si	Si	2000	23	27	2	3	6				0.19	atypical	No	0	64.4231	OA
Man	20.57	Current	15	No	0	3.44	4.07	3.63	5.06		0.8		1	3.6	0.74	11	47			58.5028	29.3167	6.3167	Si	Si	2005	52	58	23	6	29	3.12	38	23	1.25	delayed	No	0	105.523	OA
Man		Ex	10	No	0	3.78	4.49	2.94	4.42		3.42		4.78							25.7583	2.9917	2.825	Si		2005	22	25	0	2	2					dual	No	0	77.7778	OA
Woman	22.2063	Never	0	Si	1200	2.86	3.54	1.87	3.64	1.54	1.67	3.05	3.23	2	8.6	21.8	59.5	0.54	0.12	51	0.64	0.64	Si	Si	2014	50	51	0	0.64	0.64	5.9	56.7	16.7	2		Si		65.3846	OA
Woman		Never	0	Si	800	2.63	3.2	2.45	2.79		0.8		1	8.4	3.91	0	92.9	0.82	0	51.1722	20.975	16.975	Si	Si	2005	34	51	4	16	20	3.78	96.3	0	6.2	unknown	No	0	93.1559	OA
Man	30.79	Current	25	No	0	4.28	4.92	4.08	5.5		0.8		1	150	3.1	0	59	0.63	0.02	45.2778	28.2778	1.6111	Si	Si	2003	43	45	26	1	28	1.31	40.8	23.8	3.8	atypical	No	0	95.3271	OA
Man	25.71	Current	20	Si	1000	2.82	3.47	2.55	3.5		0.8		1	6.2	0.33					60.275	7.4472	2.9472	Si	Si	2000	57	60	4	3	7	2.68	32	19.5	1	negativo	Si	0	90.4255	OA
Man	24.09	Never	0	Si	800	3.28	3.99	2.74	4.47	2.94	3.57	4.81	5.06	1.1	1.59	8.2	13.7	0.48	0.11	36.9944	7.3222	0.4889	Si	Si	2006	36	36	6	0	7	24.81	80.7	11.3		delayed	No	0	83.5366	OA
Man		Never	0	Si	500	3.83	4.53	3.59	4.09		0.8		1	3.4	0			0.6	0.05	33.5806	4.8028	0.8028	Si	Si	2003	32	33	4	0	4	0.02			2.1	delayed	No	0	93.7337	OA
Man	27.0416	Current	4	Si	800	4.13	5.07	4.29	5.59		0.8		1	11.6	1.2	0.8	19.5	0.7	0.01	31	3.46	1.37	Si	Si	2015	30	31	2.08	1.37	3.46	4.5	52.7	11	3.45		No		103.874	OA
Man	26.81	Never	0	Si	250	3.12	3.8	3.31	4.05		0.8		1	32	2.17	4.5	42	0.47	0.03	46.325	26.8056	4.0556	Si	Si	2008	42	44	22	2	25	2.38	66.5	6.5	64	atypical	No	0	106.09	OA
Man		Never	0	Si	500	2.89	3.44	1.84	2.78		0.8		1		0			0.57	0.03	64.3722	17.275	13.4778	Si	Si	2008	50	64	3	13	16					inemdiato	No	1	63.6678	OA
Man	27.18	Current	3	No	0	3.44	4.14	3.97	5.26		0.8		1	0.928	0			0.64	0.01	35.3222	6.4222	5.6944	Si	Si	2011	29	35	0	5	6	0			150	inemdiato	Si	1	115.407	OA
Man	27.17	Current	11.5	Si	1000	4.21	4.83	3.39	5.43		3.81		5.38	3	2.52	0.5	59.8	0.76	0.01	51.7944	17.1222	9.1222	Si	Si	2002	42	51	8	9	17	4.17	35.5	13.5	4	inemdiato	No	1	80.5226	OA
Man	32.27	Never	0	Si	500	2.88	3.53	2.85	3.74		0.8		1	26	5.23	0	77.8	0.59	0.05	59.7278	3.3194	3.2806	Si	Si	2004	56	59	0	3	3	39.32	91.3	0.5	0.19	inemdiato	No	0	98.9583	OA
Woman	30.41	Current	10	No	0	3.02	3.79	2.79	3.29		0.8		1	32	2	12.5	68.5	0.43	0.07	47.0167	0.8611	0.6111	Si	No	2002	46	47	0	0	0	38	7	45.8	3.6	atypical	No	0	92.3841	OA
Woman		Current	2	No	0	3.29	3.86	2.93	3.45		0.8		1	0.55	0			0.54	0.03	23.3444	3.9556	1.9556	Si	Si	2003	21	23	2	1	3				0.15	inemdiato	No	1	89.0578	OA
Woman	22.21	Never	0	Si	500	3.13	3.65	3.55	4.84		0.8		1	4	0.2	1.3	88.5			26.1694	2.5694	0.6528	Si	Si	2004	25	26	1	0	2	0.47	87	4		atypical	No	0	113.419	OA
Man	25.26	Ex	45	No	0	3.46	4.12	2.47	4.11		0.8		1	0.74	1.12	5	32	0.73	0.2	46.3972	0.7194	0.5528	Si	Si	2006	45	46	0	0	0	2.84	70.7	10		dual	No	0	71.3873	OA
Woman	30.86	Never	0	Si	500	2.67	3.18	1.81	2.77	2.02	1.79	3.2	2.96	16	14.7	1.7	73.5			46.6694	2.1139	2.075	Si	Si	2001	44	46	0	2	2	1.27	33.5	0	128	negativo	No	1	67.7903	OA
Man	31.89	Never	0	No	0	3.87	4.58	4.27	5.51		0.8		1	150	0			0.51	0.02	27.4639	6.6444	0.3111	Si	No	2001	27	27	6	0	6	0.72	42.5	6.5	4	atypical	No	0	110.336	OA
Woman	18.07	Ex	2	No	0	3.25	3.76	2.71	3.4		0.8		1	4	0.73	0	20			20.1	3.375	2.375	Si	Si	2004	17	20	1	2	3	1.48	54	4	1.55	inemdiato	No	1	83.3846	OA
Man		Never	0	No	0	3.53	4.24	3.4	4.12		0.8		1	0.39	0					32.6306	5.9667	0.4667	Si	Si	2005	32	32	5	0	5	1.02	81	0	0.4	inemdiato	Si	1	96.3173	OA
Man	40.61	Ex	20	No	0	4.64	5.3	3.61	4.33		0.8		1	32	1.52	16.5	11.7	0.45	0.05	35.7861	3.7139	0.2972	Si	Si	2002	35	35	3	0	3	9	48.8	17.8	8.7	delayed	No	1	77.8017	OA
Woman	19.15	Ex	11	No	0	2.7	3.07	2.34	3.11		0.8		1	1.65	0.87	1.8	28.5			35.6278	0.9389	0.5861	Si	Si	2000	35	35	0	0	0	1.33	16	8.5		negativo	No	0	86.6667	OA
Woman	19.83	Ex	7	No	0	3.08	3.63	2.98	3.76		0.8		1	1	2.13	0.8	24			29.8889	3.2	3.0333	Si	Si	2000	26	29	0	2	3	6.9	60.5	3.8	0.62	negativo	No	0	96.7533	OA
Man	20.72	Current	18	Si	200	3.86	4.53	3.39	4.62		0.8		1	5	1.89	1.5	46	0.62	0.03	39.3944	5.3667	0.7	Si	Si	2004	38	39	4	0	5	0.87	61.3	9.3	5.4	delayed	No	0	87.8238	OA
Man	23.18	Current	16	Si	1000	3.2	3.84	3.14	4		0.8		1	0.76	2.38	6.3	41.8	0.66	0.09	55.6556	29.0222	26.0222	Si	No	2004	29	55	3	25	28	2.74	21.5	17.3	1	dual	No	0	98.125	OA
Man	28.7	Current	4	No	0	3.58	4.28	3.69	4.67		0.8		1	16	8.61	0.5	88	0.65	0.06	37.4333	22.0861	9.0861	Si	Si	2004	28	37	13	9	22	0				dual	No	0	103.073	OA
Woman		Never	0	Si	400	3	3.46	2.3	3.36	3.19	3.13	4.05	4.01	0.2						28.9083	2.2028	1.7028	Si	Si	2000	27	28	0	1	2					dual	No	1	76.6667	OA
Woman	32.87	Ex	2	Si	800	2.68	3.07	3.29	4.26		0.8		1	0.9	2.03	0	14.8			38.6806	9.3806	7.3806	Si	No	2004	31	38	2	7	9	0.35	55	0.3		delayed	No		122.761	OA
Woman	37.5521	Never	0	Si	800	3.11	3.79	2.35	3.13	2.79	2.78	3.49	3.53	0.99	4.17	0	29.5	0.67	0.03	38	8.33	8.33	Si	Si	2014	30	38	0	8.33	8.33	2.4	33	0.5	0.71		Si		75.5627	OA
Man	28.0102	Never	0	Si	1000	3.89	4.81	2.49	3.29	2.51	2.76	3.11	3.48	0.6	1.78	10.3	41.7	5.8	0.08	36	14.63	5.63	Si	Si	2014	31	36	9	5.63	14.63	3.3	22.5	13.3	2.31		Si		64.0103	OA
Woman	19.36	Never	0	No	0	3.1	3.66	3.08	3.7		0.8		1	42	0.96	0	12			31.1111	2.7278	2.7278	Si	Si	2004	28	31	0	2	2	0.63	56.5	0.5		delayed	No	0	99.3548	OA
Man	36.61	Current	5	No	0	4.22	4.88	4.29	5.49		0.8		1	150	1.45	2	35	0.53	0.02	38.2528	2.8917	1.8083	Si	Si	2007	36	38	1	1	2				150	delayed	No	0	101.659	OA
Man	23.2	Ex	2	No	0	4.88	5.57	4.54	6.09		0.8		1	0.6	4.6	0.5	86	0.74	0.01	22.8028	3.3944	1.3944	Si	Si	2003	21	22	2	1	3	2.25	81	0.8	0.22	inemdiato	Si	1	93.0328	OA
Man	35.01	Never	0	Si	800	3.84	4.5	3.59	4.3		0.8		1	2	2.48	0.8	35	0.57	0.06	41.9333	10.3611	4.3611	Si	Si	2006	37	41	6	4	10	7.37	47	19	1	inemdiato	Si	1	93.4896	OA
Man	35.01	Never	0	Si	1000	4.07	4.75	4.29	5.11		0.8		1	1.4	4.17	0.2	72.5			34.5111	10.9028	7.9028	Si	Si	2004	26	33	3	7	10	3	51.5	0	1.3	delayed	No	0	105.405	OA
Man		Never	0	No	0	5.19	5.86	5.16	5.71		0.8		1	4				0.72	0.03	23.35	7.9417	2.9417	Si	Si	2003	20	23	5	2	7				1.4	inemdiato	Si	1	99.422	OA
Man	30.46	Current	2.5	No	0	3.71	4.4	3.9	4.93		0.8		1	150	1.8	0	75			35.0222	6.2722	5.9389	Si	No	2009	29	35	0	5	6	3.1	13	24	4.9	delayed	No	0	105.121	OA
Woman	19.95	Current	3	Si	500	2.97	3.5	2.91	3.64		0.8		1	0.35	1.55	3.8	46.3	0.61	0.03	34.5139	14.2	13.8667	Si	Si	2003	20	34	0	13	14	0.53	12.8	4.8	0.33	inemdiato	Si	1	97.9798	OA
Man	29.36	Current	28.75	Si	500	2.96	3.89	2.08	3.5	2.3	2.47	3.36	3.42	0.25	13	1.8	38.5	0.76	0.01	58.5556	4.6917	1.025	Si	Si	2012	57	58	3	1	4	3.1	78.5	9.3		dual	No	0	70.2703	OA
Man	23.15	Never	0	No	0	4.88	5.55	3.96	5.15		0.8		1	17	1.98	0	9	0.63	0.06	28.8778	9.2556	8.2556	Si	Si	2003	20	26	1	5	6	3.08	24.3	2.5	8	inemdiato	No	0	81.1475	OA
Man	24.34	Current	40	Si	500	2.89	3.51	1.66	2.46	1.89	1.82	3.56	3.58	11	2.99	0	68	0.58	0.02	70.6278	22.7333	22.7333	Si	Si	2000	47	70	0	22	22	3.19	50	4	32	atypical	No	1	57.4394	OACOS
Man	27.06	Current	16	Si	500	3.06	4.15	1.48	2.16	1.59	1.68	2.3	2.63							65.175	47.8194	2.1528	No	Si	2009	63	65	45	2	47					unknown	No	0	48.366	OACOS
Man		Current	30	Si	1000	3.38	4.01	1.57	3.29	1.77	2.09	2.61	3.13		0					60.6778	42.7778	8.7778	No		2007	51	60	34	8	42	0				unknown	No	1	46.4497	OACOS
Woman	36.264	Ex	18.6	Si	1600	2.79	3.5	2.01	3.11	1.13	1.81	1.81	2.95		0.65	2.8	51.5	0.72	0.02	49	9.36	1.72	Si	Si	2016	47	49	7.64	1.72	9.36	2.1	71.3	8.3			No		72.043	OACOS
Man	43	Ex	20	Si	800	4.58	5.24	2.5	4.26	2.5	2.71	4.16	4.4	0.06	2.9	12.5	34.5			37.3389	12.7389	10.7389	Si	No	2002	26	37	2	10	12	3.5	70.5	0.3		dual	Si	1	54.5852	OACOS
Man	33.8	Current	10	Si	1000	2.98	3.62	2.31	3.72	2.98	3.15	4.8	4.67	0.36	9.64	0.25	51.5	0.68	0	58.2722	25.1861	4.6028	Si	Si	2002	53	58	20	4	25	2.06	36.7	0.5		delayed	No	0	77.5168	OACOS
Man	32.98	Current	17	Si	800	3.72	4.33	1.12	2.93	1.12	1.99	2.93	3.72		0					61.2806	12.3472	10.3472	No	Si	2004	50	61	2	10	12					unknown	No	0	30.1075	OACOS
Man	30.49	Current	35	Si	800	2.9	3.58	1.69	2.73	1.92	1.95	3.44	3.39	0.35	2.51	1	55	0.7	0.02	49.3222	5.2472	5.2472	Si	No	2009	44	49	0	5	5	19.2	56.8	2.3	0.66	atypical	No	0	58.2759	OACOS
Man		Current	30	Si	2000	2.53	3.2	0.69	1.51	0.91	1.07	2.46	2.62							55.4361	16.8639	3.5306	No	Si	2002	51	55	13	3	16					unknown	Si	1	27.2727	OACOS
Man	29.03	Current	15	Si	1000	3.1	4.08	1.87	2.84	1.58	1.82	2.6	2.93	1.11	4.3	2.5	69.3	0.64	0.04	58.175	31.9611	15.9611	Si	Si	2012	42	57	16	15	31	2.9	47.2	4.5	1.31	dual	No	0	60.3226	OACOS
Man	23.59	Ex	20	Si	1000	2.69	3.29	1.42	2.92		1.28		1.95		0.28	0.5	44	0.44	0.05	51.7528	15.0306	14.0306	Si	Si	2004	37	51	1	13	14	0.05				negativo	No	0	52.7881	OACOS
Woman	32.77	Ex	35	No	0	3.21	4.1	2.56	3.74	1.19	1.75	2.12	2.75	1.05	0.93	1.2	42.5	0.67	0.02	45.0306	12.0306	0.5306	Si	Si	2001	44	45	11	0	12	1.17	60	5.2	0.5	dual	No	1	79.7508	OACOS
Man	23.84	Ex	25	Si	500	3.93	4.6	2.93	5.83		3.74		6.02	1	0.5	0.3	1			41.425	1.175	1.0528	Si	Si	2001	40	41	0	0	0	2.78	95.8	0.2	1.55	dual	No	0	74.5547	OACOS
Man		Current	60	Si	1000	2.08	2.71	1.59	2.75	1.76	2.16	3.62	4.01							75.6111	40.4111	29.4111	Si	Si	2001	46	75	11	29	40					unknown	No	1	76.4423	OACOS
Woman	22.41	Ex	20	Si	500	3.06	3.73	2.82	4.68	2.63	2.7	4.4	4.35	8	1.45	0	41.5	0.65	0.05	39.6167	0.2556	0.1889	Si	Si	2008	39	39	0	0	0	2.94	54.5	12	2.7	delayed	Si	0	92.1569	OACOS
Woman	23.24	Current	28	Si	800	2.74	3.22	1.64	2.99	1.34	1.66	2.07	3.15					0.7	0.05	41.6861	6.6222	3.6222	Si	Si	2002	38	41	3	3	6					negativo	No	0	59.854	OACOS
Man	27.64	Current	33	Si	800	3.2	3.87	2.23	3.97	2.58	2.6	3.26	3.93	0.125				0.54	0.04	48.0333	1.4556	0.2889	Si	Si	2000	47	48	1	0	1				0.1	inemdiato	Si	1	69.6875	OACOS
Man	25.4	Ex	18.5	Si	800	3.33	4.28	1.98	4.05	2.19	2.25	5.02	5.07					0.62	0.03	51.4583	28.45	2.45	Si	Si	2012	49	51	26	2	28					inemdiato	No	1	59.4595	OACOS
Man	31.14	Ex	30	Si	2000	3.58	4.58	2.71	4.71	2.08	2.7	4.09	4.47	0.17	0.68	17.5	15.5	0.64	0.03	49.2306	29.4222	6.4222	Si	Si	2013	42	48	23	6	29	1.1	7.3	32		dual	No	0	75.6983	OACOS
Man	28.08	Ex	60	Si	400	3.43	4.07	2.21	3.71	1.62	2.12	3.41	3.96	1.2	1.06	2.5	50.2			55.5778	37.3778	3.3778	Si	No	2001	52	55	34	3	37	5.2	66.3	0.5	2.5	inemdiato	No	1	64.4315	OACOS
Man	31.86	Ex	15	Si	1300	3.04	3.69	1.88	2.78	1.62	1.94	2.75	3.4	0.74	0.84	0	63	0.58	0.02	58.4778	23.6444	1.2194	Si	No	2010	57	57	22	0	23					negativo	Si	0	61.8421	OACOS
Man	19.71	Ex	51.25	Si	800	3.48	4.13	2.08	4.39	2.2	2.4	3.7	4.2	0.5	0.43	0	85	0.53	0.01	52.7333	26.4611	21.0444	Si		2008	31	52	5	20	26	1.77	94.5	1	2.3	inemdiato	No	1	59.7701	OACOS
Man	28.28	Current	30	Si	800	2.75	3.4	2.33	3.48	2.4	2.7	3.73	4.09	0.5				0.66	0.02	59.4083	28.2639	20.2639	Si	No	2000	39	59	8	20	28				0.25	inemdiato	No	0	84.7273	OACOS
Man	23.89	Ex	80	Si	800	3.62	4.21	1.43	3.88	1.03	1.35	3.17	3.83							54.1194	11.6611	1.4944	No	Si	2011	52	54	10	1	11					negativo	No	0	39.5028	OACOS
Woman		Ex	35	Si	500	2.47	2.9	1.57	2.41	1.89	1.85	2.47	2.71					0.54	0.01	50.5583	2.6667	1.25	Si	No	2005	49	50	1	1	2					delayed	No	0	63.5628	OACOS
Man	37.2	Current	30	Si	1000	3.35	4.03	1.73	3	1.3	1.38	2.42	2.84		0.35	0	57	0.61	0.02	45.55	29.6028	0.6028	Si	No	2003	44	45	29	0	29					delayed	No	0	51.6418	OACOS
Man	26.45	Current	31	Si	250	2.69	3.34	1.96	3.5	1.71	2.03	3.14	4.17	0.145	1.8	1	67.3	0.61	0.03	61.3806	40.9694	5.9694	Si	Si	2002	55	61	35	5	40	5.6	80.7	2.3	0	inemdiato	No	0	72.8625	OACOS
Man	24.82	Current	68	Si	1000	3.5	4.13	1.6	3.37	1.56	1.58	3.37	3.75	0.37	7.44	2	76			56.3861	35.4861	1.4861	Si	Si	2001	54	50	34	-4	29	2.53	88.2	0.7		atypical	No	1	45.7143	OACOS
Woman	24.12	Ex	29	Si	250	2.4	2.7	1.53	2.51	1.19	1.75	2.12	2.76	0.92	1.13	5	41.5	0.7	0	44.0139	2.9528	2.8972	Si		2009	41	43	0	2	2	0.47	17.3	1	0.64	unknown	No	0	63.75	OACOS
Woman	29.03	Current	10	Si	400	2.57	3.21	2.2	3.24	2.26	2.39	3.66	3.71	10	3.68	1	72			59.7361	19.2278	3.2278	Si		2009	56	59	16	2	18	1.95	51	4	11.5	negativo	No	0	85.6031	OACOS
Man		Current	30	Si	1000	3.46	4.61	1.12	3.1	1.57	1.75	4.17	4.12							47.4694	1.4861	0.4028	Si	No	2001	47	47	1	0	1					unknown	No	0	32.3699	OACOS
Woman	38.62	Ex	17	Si	500	3.21	3.89	1.61	3.65	1.44	1.69	3.18	3.61	0.46	1.27	1	30.3			33.1472	13.5806	10.6639	Si	Si	2001	22	33	2	10	13	1.53	32.2	1.5	1.4	inemdiato	No	1	50.1558	OACOS
Man	37.8329	Current	14	Si	800	3.22	4.16	1.8	2.69	1.95	2.08	3.07	3.19		4.3	0.5	52.5	0.64	0.04	53	35.4	5.4	Si		2015	48	53	30	5.4	35.4						No		55.9006	OACOS
Man	20.72	Ex	20	Si	500	3.31	3.94	1.63	3.11	1.51	1.48	2.93	2.84		0.45	0	85.7	0.73	0.01	56.1056	5.4639	0.6306	Si	Si	2004	55	56	4	0	5	0				dual	No	0	49.2447	OACOS
Man	25.71	Ex	10	Si	500	3.36	4.05	2.7	4.1	3.15	3.33	4.48	4.94	0.9	5.2	4.5	58.8			38.7444	0.7417	0.7028	Si	No	2003	38	38	0	0	0	39.73	85.8	3.5	1	inemdiato	No	0	80.3571	OACOS
Woman	20.81	Ex	17	Si	1000	2.44	2.84	1.73	2.7	2	1.98	3.05	2.97	0.15	1.76	4.5	9.2			48.1417	1.5222	1.1889	Si	No	2001	46	48	0	1	1	1.45	31.8	34.8		delayed	No	0	70.9016	OACOS
Man	25.15	Current	22	Si	2000	3.04	3.74	1.65	3.33	2.05	2.03	3.68	3.87					0.69	0	42.6167	23.3194	0.3194	Si	No	2001	42	42	23	0	23					unknown	No	0	54.2763	OACOS
Man		Current	30	Si	250	3.42	4.17	2.24	4.6	1.12	1.31	1.82	2.43	2						47.0333	31.2083	7.2083	No	Si	2005	39	47	24	7	31					unknown	No	0	65.4971	OACOS
Man	31.49	Current	30	Si	800	3.2	3.8	2.24	3.94	1.54	2.06	3.42	4.22		1.64	3	75			57.7083	20.2917	10.2917	Si	No	2008	47	57	10	9	19	0.97	67	2		delayed	No	0	70	OACOS
Man	22.94	Ex	15	No	0	4.28	4.92	3.23	5.79	3.3	3.36	5.53	5.72	2.95	1.18	5.8	16.8			45.1333	1.0389	0.7167	Si	No	2001	44	45	0	0	1	0.94	27	2	8	inemdiato	No	0	75.4673	OACOS
Woman	25.96	Current	40	Si	1000	2.53	2.96	1.55	2.33		1.6		2.5	0.43	79.7	4.5	42	0.5	0.02	47.3056	7.1861	0.7694	Si		2010	46	47	6	0	6	4.8	76	2.5		delayed	No	0	61.2648	OACOS
Man	24.28	Current	15	Si	2000	3.06	3.69	2.41	3.81	2.3	2.73	3.87	5.12		3.13	15	26.3	0.68	0	62.4306	27.4639	4.9639	Si	Si	2007	57	62	22	4	27	2.27	21.5	2.5		delayed	No	0	78.7582	OACOS
